# Supplementary material for: Steam-Exploded Pruning Waste as Peat Substitute: Physiochemical Properties, Phytotoxicity and Their Implications for Plant Cultivation
Source: Int J Environ Res Public Health. 2022 Apr 27;19(9):5328. doi: 10.3390/ijerph19095328 (PMC9103252; doi:10.3390/ijerph19095328)
Supplement: Supplementary file 1 [file ijerph-19-05328-s001.zip]

Archive with 1 entries (1 files):
- ijerph-1688148-supplementary.pdf
